# Supplementary material for: Intragenomic Profiling Using Multicopy Genes: The rDNA Internal Transcribed Spacer Sequences of the Freshwater Sponge Ephydatia fluviatilis
Source: PLoS One. 2013 Jun 18;8(6):e66601. doi: 10.1371/journal.pone.0066601 (PMC3688955; doi:10.1371/journal.pone.0066601)
Supplement: File S1 — Direct sequencing electropherograms. Catalogue names in the archive refer to the specimens specified in Materials and Methods. PCR amplifications were performed with 100 ng of DNA if not indicated otherwise in the trace name. Experimental details for specimens V2 and V3 are explained in text. (ZIP) [file pone.0066601.s001.zip]

Archive with 38 entries (38 files):
- V2/V2_DNA1_100ng_rev.ab1
- V2/V2_DNA1_PCR1_100ng_forw.ab1
- V2/V2_DNA1_PCR2_100ng_forw.ab1
- V2/V2_DNA1_PCR3_100ng_forw.ab1
- V2/V2_DNA1_PCR4_100ng_2xPrimer18Sfw_forw.ab1
- V2/V2_DNA1_PCR5_100ng_2xPrimer28S5'rev_forw.ab1
- V2/V2_DNA1_PCR6_10ng_forw.ab1
- V2/V2_DNA1_PCR7_1ng_forw.ab1
- V2/V2_DNA2_5gemmules_8ng_forw.ab1
- V2/V2_DNA3_5gemmules_17ng_forw.ab1
- V2/V2_DNA4_1gemmule_1ng_forw.ab1
- R/R_forw.ab1
- R/R_rev.ab1
- Pi/Pi_forw.ab1
- Pi/Pi_rev.ab1
- L/L_forw.ab1
- L/L_rev.ab1
- K2/K2_forw.ab1
- K2/K2_rev.ab1
- K1/K1_forw.ab1
- K1/K1_rev.ab1
- Pe2/Pe2_forw.ab1
- Pe2/Pe2_rev.ab1
- Pe1/Pe1_forw.ab1
- Pe1/Pe1_rev.ab1
- V6/V6_forw.ab1
- V6/V6_rev.ab1
- V5/V5_forw.ab1
- V5/V5_rev.ab1
- V4/V4_forw.ab1
- V1/V1_forw.ab1
- V1/V1_rev.ab1
- V3/V3_DNA1_forw.ab1
- V3/V3_DNA1_rev.ab1
- V3/V3_DNA2_forw.ab1
- V3/V3_DNA3_forw.ab1
- V3/V3_DNA4_forw.ab1
- V3/V3_DNA5_forw.ab1
